# Supplementary material for: Immunohistochemical Profiling of Immune Checkpoints in Chronic Hepatitis B Liver Tissue
Source: Pathogens. 2025 Jun 18;14(6):596. doi: 10.3390/pathogens14060596 (PMC12196340; doi:10.3390/pathogens14060596)
Supplement: Supplementary file 1 [file pathogens-14-00596-s001.zip]

Archive with 1 entries (1 files):
- pathogens-3684506-supplementary.pdf
